# Supplementary material for: Correlation analysis of two-dimensional gel electrophoretic protein patterns and biological variables
Source: BMC Bioinformatics. 2006 Apr 10;7:198. doi: 10.1186/1471-2105-7-198 (PMC1559651; doi:10.1186/1471-2105-7-198)
Supplement: Additional file 2 — Spot shapes. Two images showing the difference in spot sizes between M0/M1/M2 and M4/M5 samples. The process of the changing spot distribution can be visualized by sorting all images according to their FAB classification and then showing them chronologically. This is visualized in a small movie. The two images and the movie are contained within a zip file. It can be extracted using unzip [63,64]. The movie can be played with mplayer [62]. [file 1471-2105-7-198-S2.zip]

Archive with 5 entries (5 files):
- AmlM012345.avi
- class0.png
- class1-class0.png
- class1.png
- index.html
